# Supplementary material for: In Vitro Activity of Imipenem/Relebactam Alone and in Combination Against Cystic Fibrosis Isolates of Mycobacterium abscessus
Source: Antibiotics (Basel). 2025 May 10;14(5):486. doi: 10.3390/antibiotics14050486 (PMC12108374; doi:10.3390/antibiotics14050486)
Supplement: Supplementary file 1 [file antibiotics-14-00486-s001.zip]

Archive with 1 entries (1 files):
- antibiotics-3633726-supplementary.pdf
